# Supplementary material for: Integrative Analysis of Intrahepatic Cholangiocarcinoma Subtypes for Improved Patient Stratification: Clinical, Pathological, and Radiological Considerations
Source: Cancers (Basel). 2022 Jun 28;14(13):3156. doi: 10.3390/cancers14133156 (PMC9264781; doi:10.3390/cancers14133156)
Supplement: Supplementary file 1 [file cancers-14-03156-s001.zip]

Archive with 1 entries (1 files):
- cancers-1779888-supplementary.pdf
